# Supplementary material for: Is the Habitual Dietary Intake of Foods of Plant or Animal Origin Associated with Circulating Hemostatic Factors?—Results of the Population-Based KORA-Fit Study
Source: Nutrients. 2024 Jan 31;16(3):432. doi: 10.3390/nu16030432 (PMC10857183; doi:10.3390/nu16030432)
Supplement: Supplementary file 1 [file nutrients-16-00432-s001.zip]

Archive with 1 entries (1 files):
- nutrients-2834545-supplementary.pdf
